# Supplementary material for: Saving Beds and Budgets: Real-World Efficacy, Safety, and Pharmacoeconomics of Long-Acting Lipoglycopeptides (LALs) in a Day Hospital Setting
Source: Pathogens. 2026 Jul 14;15(7):740. doi: 10.3390/pathogens15070740 (PMC13414768; doi:10.3390/pathogens15070740)
Supplement: Supplementary file 1 [file pathogens-15-00740-s001.zip]

Archive with 2 entries (2 files):
- Supplementary methods.pdf
- Supplementary results.pdf
